# Supplementary material for: Pan-vaccine analysis reveals innate immune endotypes predictive of antibody responses to vaccination
Source: Nat Immunol. 2022 Oct 31;23(12):1777–87. doi: 10.1038/s41590-022-01329-5 (PMC9747610; doi:10.1038/s41590-022-01329-5)
Supplement: Supplementary file 3 — Supplementary Table 1 List of the ImmPort studies included in this work. Supplementary Table 2 Pairwise comparison of all pathways used to identify the three endotypes. Hallmark and BTM gene sets were summarized using the SLEA method and the Wilcoxon rank-sum test was used to test for difference between all pairs of endotypes. Estimates of the difference in median expression of each pathway between endotypes is given in the table. Supplementary Table 3 Pathway analysis between the three endotypes after correcting for difference in cell composition. A linear model was fitted to the pre-vaccination data using the hallmark inflammatory pathways as dependent variables (summarized using the SLEA method) and the endotypes and immune cell frequencies for B cells, T cells, NK cells and monocytes (estimated using CIBERSORT) as independent variables. Student t-test was used to test for differences in pathway activation between endotypes (that is, regression coefficient ≠ 0). [file 41590_2022_1329_MOESM3_ESM.xlsx]

## Sheet: Supplementary Table 1
Supplementary Table 1. List of the ImmPort studies included in this work.
Study accession	Pathogen (Vaccine type)	Number of participants	Number of samples	Platform	Antibody response assay
SDY1119	Influenza (Inactivated)	26	67	Microarray	hai
SDY1260	Meningococcus (Conjugate)	17	51	Microarray	elisa
SDY1260	Meningococcus (Polysaccharide)	13	39	Microarray	elisa
SDY1264	Yellow Fever (Live virus)	25	87	Microarray	neut_ab_titer
SDY1276	Influenza (Inactivated)	218	828	Microarray	hai,neut_ab_titer
SDY1289	Yellow Fever (Live virus)	25	117	Microarray	neut_ab_titer
SDY1291	HIV (Recombinant Viral Vector)	10	50	Microarray
SDY1293	Malaria (Recombinant protein)	44	165	Microarray
SDY1294	Yellow Fever (Live virus)	21	109	Microarray	neut_ab_titer
SDY1325	Meningococcus (Conjugate)	2	4	Microarray	neut_ab_titer
SDY1325	Meningococcus (Polysaccharide)	1	2	Microarray	neut_ab_titer
SDY1328	Hepatitis A/B + Alum (Inactivated/Recombinant protein)	26	51	RNA-Seq	elisa
SDY1364	Tuberculosis (Recombinant viral vector)	12	36	Microarray	elisa
SDY1370	Smallpox (Live virus)	8	48	Microarray	elisa
SDY1373	Ebola (Recombinant viral vector)	13	46	RNA-Seq
SDY1529	Yellow Fever (Live virus)	36	180	Microarray	neut_ab_titer
SDY180	Influenza (Inactivated)	12	102	Microarray	hai,neut_ab_titer
SDY180	Pneumococcus (Polysaccharide)	12	101	Microarray	neut_ab_titer
SDY212	Influenza (Inactivated)	29	29	Microarray	hai
SDY224	Influenza (Inactivated)	5	55	RNA-Seq	hai
SDY269	Influenza (Inactivated)	28	80	Microarray	hai
SDY269	Influenza (Live virus)	28	83	Microarray	hai
SDY270	Influenza (Inactivated)	28	83	Microarray	hai
SDY400	Influenza (Inactivated)	15	60	Microarray	hai
SDY404	Influenza (Inactivated)	16	64	Microarray	hai
SDY520	Influenza (Inactivated)	13	51	Microarray	hai
SDY56	Influenza (Inactivated)	20	96	Microarray	hai
SDY61	Influenza (Inactivated)	9	27	Microarray	hai
SDY63	Influenza (Inactivated)	11	42	Microarray	hai
SDY640	Influenza (Inactivated)	11	44	Microarray	hai

## Sheet: Supplementary Table 2
Supplementary Table 2. Pairwise comparison of all pathways used to identify the three endotypes.
		Kruskal-Wallis test		inflam.lo vs. inflam.hi		infam.mid vs. inflam.hi		inflam.lo vs. inflam.mid
Pathway	Geneset name	p	adj. p	estimate	adj. p	estimate	adjp	estimate	adj. p
NKs	enriched in NK cells (receptor activation) (M61.2)	1.95345e-59	1.11346e-57	2.15291	1.60122e-51	0.779388	1.11382e-08	1.37204	6.09062e-27
NKs	enriched in NK cells (III) (M157)	5.51542e-53	3.03348e-51	1.91542	7.08877e-47	0.923962	4.0123e-15	0.993016	3.97632e-14
NKs	enriched in NK cells (II) (M61.0)	1.2662e-32	5.82452e-31	1.9864	9.34912e-30	0.800037	2.43086e-05	1.18526	5.94632e-11
NKs	enriched in NK cells (I) (M7.2)	7.96112e-31	3.50289e-29	3.27952	2.57083e-28	1.40393	7.02294e-06	1.8712	5.42828e-09
T cells	T cell activation (I) (M7.1)	8.33405e-89	6.08385e-87	4.79315	7.80768e-73	1.55288	1.14872e-11	3.24277	1.07184e-48
T cells	enriched in T cells (I) (M7.0)	1.9388e-96	1.47349e-94	5.34567	1.46777e-78	1.97549	5.86005e-19	3.37737	2.47359e-47
T cells	T cell surface signature (S0)	5.11405e-81	3.47755e-79	2.93489	2.62925e-68	1.04419	8.19337e-13	1.89052	2.62241e-39
T cells	T cell differentiation via ITK and PKC (M18)	2.476e-85	1.78272e-83	3.02832	8.97825e-71	1.33558	3.53058e-21	1.70145	7.94688e-35
T cells	T cell activation (III) (M7.4)	1.92153e-80	1.26821e-78	2.98699	1.13251e-68	1.20373	2.5563e-16	1.78535	6.38853e-34
T cells	T cell activation (II) (M7.3)	1.14064e-78	7.18606e-77	3.18733	1.56021e-67	1.36863	9.72468e-18	1.82509	1.28465e-30
T cells	T cell differentiation (Th2) (M19)	5.2009e-72	3.12054e-70	2.55619	4.98069e-61	1.07728	3.03217e-16	1.47056	6.961e-29
T cells	T cell differentiation (M14)	2.22619e-77	1.38024e-75	2.87572	8.97691e-66	1.283	1.56708e-19	1.60268	1.22684e-28
T cells	T cell activation and signaling (M5.1)	6.24297e-69	3.62092e-67	2.7633	4.77601e-58	1.29201	1.68535e-19	1.45054	1.41326e-23
T cells	T cell signaling and costimulation (M44)	1.19254e-30	5.1279e-29	1.15526	4.59267e-27	0.347015	0.032421	0.823994	2.52191e-14
T cells	enriched in T cells (II) (M223)	5.39461e-69	3.18282e-67	2.14476	1.1496e-58	1.29082	6.34824e-28	0.851765	8.61704e-13
T cells	CD4 T cell surface signature Th2-stimulated (S7)	9.39667e-47	4.98023e-45	1.6581	1.14227e-39	1.07029	1.22104e-20	0.587064	1.10017e-05
T cells	T cell activation (IV) (M52)	2.29304e-07	4.35678e-06	0.453923	0.000463666	-0.0811563	1	0.544077	3.92721e-05
T cells	CD4 T cell surface signature Th1-stimulated (S6)	4.3707e-06	6.11899e-05	0.204452	1	-0.283424	0.124699	0.495539	8.7076e-05
	signaling in T cells (I) (M35.0)	2.96672e-06	4.45008e-05	-0.516534	0.0001624	-0.087279	1	-0.431734	0.00886366
T cells	cell division in stimulated CD4 T cells (M4.6)	2.05828e-13	6.38068e-12	0.563455	0.00027224	0.878402	1.02386e-11	-0.307604	0.387719
T cells	mitotic cell cycle in stimulated CD4 T cells (M4.9)	3.90059e-11	1.01415e-09	0.493459	0.00663548	0.82625	6.19402e-10	-0.326208	0.483098
T cells	mitotic cell cycle in stimulated CD4 T cells (M4.5)	7.90584e-24	3.32045e-22	1.27338	1.61952e-19	0.952521	8.82298e-12	0.322173	0.756319
T cells	mitotic cell cycle in stimulated CD4 T cells (M4.11)	3.26899e-13	9.80697e-12	0.753466	1.12408e-09	0.569504	6.23438e-07	0.183069	1
T cells	signaling in T cells (II) (M35.1)	2.94889e-05	0.000353867	0.3961	0.00491191	0.378944	0.0141505	0.0173486	1
B cells	B cell development/activation (M58)	1.02088e-31	4.59396e-30	-0.9488	3.7551e-22	0.0809985	1	-1.02419	2.07994e-24
B cells	B cell development (M9)	6.99935e-59	3.91964e-57	-1.56491	3.66743e-53	-0.575499	4.30025e-09	-0.994035	2.47945e-23
B cells	B cell surface signature (S2)	2.98913e-07	5.38044e-06	0.598049	0.0171661	-0.344032	1	0.945666	9.09961e-06
B cells	enriched in B cells (III) (M47.2)	8.43568e-13	2.36199e-11	0.217747	1	1.05126	5.14856e-11	-0.823495	1.10017e-05
B cells	enriched in B cell differentiation (M123)	7.20812e-05	0.000720812	0.201204	1	-0.255187	0.609221	0.466199	0.000990646
B cells	enriched in B cells (V) (M47.4)	4.28713e-18	1.50049e-16	0.873022	7.39446e-16	0.502682	1.15528e-05	0.375528	0.0154765
B cells	enriched in B cells (VI) (M69)	3.84073e-21	1.49788e-19	1.97728	1.20243e-19	1.19986	1.19736e-06	0.769412	0.0478544
B cells	Naive B cell surface signature (S8)	0.00106679	0.00960114	0.0396453	1	-0.325856	0.102618	0.367536	0.0622939
B cells	enriched in B cells (I) (M47.0)	2.65069e-21	1.06028e-19	2.63381	3.25296e-19	1.70228	1.34397e-07	0.939369	0.0965317
B cells	TBA (source: naive B cells) (M152.1)	5.99386e-12	1.61834e-10	-0.704385	2.45488e-10	-0.385376	0.00473598	-0.323817	0.11575
B cells	enriched in B cells (IV) (M47.3)	5.87535e-10	1.35133e-08	0.365737	0.143111	0.78436	5.12994e-09	-0.419018	0.11575
B cells	plasma cells & B cells, immunoglobulins (M156.0)	1.06247e-20	3.93114e-19	1.55836	3.96036e-19	0.978072	6.23438e-07	0.56862	0.122396
B cells	enriched in B cells (II) (M47.1)	2.83555e-22	1.16257e-20	2.16173	5.83406e-19	1.61182	3.59468e-10	0.541694	0.92266
B cells	TBA (source: B cells) (M217)	5.15619e-11	1.28905e-09	-0.459411	0.000113358	-0.657348	1.57036e-08	0.204235	1
B cells	TBA (source: B cells) (M152.0)	9.92368e-10	2.18321e-08	-0.525983	1.65715e-05	-0.586566	1.6134e-06	0.0530136	1
B cells	TBA (source: memory B cells) (M152.2)	5.36747e-13	1.55657e-11	-0.67467	1.54334e-10	-0.481281	1.52758e-05	-0.192048	1
E2F MYC	HALLMARK_MYC_TARGETS_V2	2.04661e-37	9.82373e-36	1.99904	8.0503e-34	0.96297	1.52311e-09	1.04731	1.8456e-09
E2F MYC	E2F1 targets (Q3) (M10.0)	8.20316e-41	4.18361e-39	1.4991	2.47014e-33	1.09922	1.64881e-21	0.381506	0.0544918
E2F MYC	HALLMARK_MYC_TARGETS_V1	5.70184e-89	4.21936e-87	5.74065	9.35575e-64	4.70965	3.0909e-61	1.01121	0.0572045
E2F MYC	cell division - E2F transcription network (M4.8)	4.85492e-40	2.42746e-38	1.3805	7.93885e-28	1.2775	6.34768e-28	0.104385	1
E2F MYC	HALLMARK_E2F_TARGETS	1.83313e-76	1.11821e-74	3.58033	7.12281e-49	3.61526	1.20835e-59	-0.0560533	1
E2F MYC	E2F1 targets (Q4) (M10.1)	1.23763e-38	6.06437e-37	1.30567	5.43188e-23	1.42009	1.10245e-30	-0.111844	1
E2F MYC	C-MYC transcriptional network (M4.12)	5.56477e-08	1.11295e-06	0.436462	0.0145248	0.605348	1.31147e-06	-0.174079	1
Inflammation	HALLMARK_COMPLEMENT	6.67372e-85	4.73834e-83	-3.20451	1.50013e-70	-0.91435	5.929e-09	-2.29279	2.05325e-47
Inflammation	HALLMARK_IL6_JAK_STAT3_SIGNALING	5.53292e-79	3.54107e-77	-2.85527	3.5371e-64	-0.870007	1.67089e-08	-1.9602	9.04798e-46
Inflammation	HALLMARK_INFLAMMATORY_RESPONSE	1.5926e-80	1.06704e-78	-4.02315	1.48982e-66	-1.73881	3.57624e-19	-2.24764	5.74848e-34
Inflammation	HALLMARK_TNFA_SIGNALING_VIA_NFKB	1.95482e-44	1.01651e-42	-4.50016	4.90312e-39	-2.04968	5.99817e-09	-2.49426	5.25063e-16
Monocytes DCs	enriched in monocytes (II) (M11.0)	4.73177e-115	3.7381e-113	-11.7752	7.58768e-89	-2.78142	2.23504e-11	-8.84832	1.75042e-75
Monocytes DCs	enriched in monocytes (IV) (M118.0)	3.60832e-100	2.77841e-98	-5.01585	8.3824e-79	-1.03749	1.03802e-05	-3.90276	3.46092e-67
Monocytes DCs	enriched in monocytes (III) (M73)	4.67695e-95	3.50772e-93	-3.39891	2.12476e-74	-0.962602	3.76064e-11	-2.42508	9.17937e-59
Monocytes DCs	enriched in activated dendritic cells/monocytes (M64)	1.79059e-110	1.39666e-108	-3.96727	1.42993e-85	-1.58863	1.17567e-29	-2.33903	7.85857e-53
Monocytes DCs	enriched in monocytes (surface) (M118.1)	2.6172e-84	1.83204e-82	-2.07922	1.04783e-68	-0.46539	6.02164e-06	-1.60891	8.15924e-52
Monocytes DCs	complement and other receptors in DCs (M40)	6.65014e-83	4.5886e-81	-2.5181	1.09883e-68	-0.512463	0.000416658	-2.00026	3.93869e-51
Monocytes DCs	enriched in monocytes (I) (M4.15)	7.4519e-80	4.84374e-78	-2.72618	6.35804e-68	-0.719123	4.55233e-08	-1.99651	1.07448e-42
Monocytes DCs	enriched in myeloid cells and monocytes (M81)	7.66822e-49	4.14084e-47	-2.74333	2.34733e-44	-0.939929	2.28152e-06	-1.79616	7.37128e-20
Monocytes DCs	CD1 and other DC receptors (M50)	6.73742e-35	3.16659e-33	-1.31383	2.05377e-31	-0.316319	0.0772331	-1.00289	1.00474e-16
ISGs	HALLMARK_INTERFERON_GAMMA_RESPONSE	4.95671e-17	1.68528e-15	-2.24839	2.07018e-13	-0.387597	1	-1.82687	4.94907e-10
ISGs	HALLMARK_INTERFERON_ALPHA_RESPONSE	1.7135e-10	4.1124e-09	-1.70221	1.13686e-08	-0.488016	1	-1.23858	0.000223369
ISGs	type I interferon response (M127)	5.98516e-06	7.7807e-05	-0.627411	0.00286019	0.0364108	1	-0.708255	0.000736123
	interferon alpha response (I) (M158.0)	2.34938e-06	3.99394e-05	-0.409225	0.00193963	-0.4315	0.00091205	0.0232762	1
	HALLMARK_IL2_STAT5_SIGNALING	7.76505e-17	2.56247e-15	-1.02537	1.50179e-14	-0.321094	0.404159	-0.708962	3.85586e-07
	immuregulation - monocytes, T and B cells (M57)	3.0694e-14	9.82208e-13	0.812313	3.88546e-13	0.276701	0.455792	0.53625	0.000155432
	leukocyte activation and migration (M45)	4.41313e-09	9.26757e-08	0.683651	1.25077e-07	0.215272	1	0.470051	0.0058795
	T & B cell development, activation (M62.0)	5.01753e-21	1.90666e-19	0.888265	1.09769e-18	0.571677	1.44191e-07	0.315125	0.0616747
	leukocyte migration (M88.0)	1.17051e-19	4.21383e-18	-0.583137	2.27701e-07	-0.893909	2.44101e-17	0.310191	0.161487
	integrin mediated leukocyte migration (M39)	3.376e-05	0.00037136	0.440737	0.000766542	0.202151	1	0.240816	0.822062
	enriched for cell migration (M122)	2.46209e-06	3.99394e-05	-0.365442	0.00635303	-0.439801	0.000382938	0.0713269	1
Hallmark and BTM genesets were summarized using the SLEA method and Wilcoxon-rank sum test was used to test for difference between all pairs of endotypes.
Estimates of the difference in median expression of each pathway between endotypes is given in the table.

## Sheet: Supplementary Table 3
Supplementary Table 3. Pathway analysis between the three endotypes after correcting for difference in cell composition.
Geneset	Coefficient	Estimate	Pr(>|t|)
HALLMARK_INFLAMMATORY_RESPONSE	inflam.mid vs inflam.lo	1.7929	< 2e-16
HALLMARK_INFLAMMATORY_RESPONSE	inflam.hi vs. inflam.lo	3.7687	< 2e-16
HALLMARK_IL6_JAK_STAT3_SIGNALING	inflam.mid vs inflam.lo	1.3107	< 2e-16
HALLMARK_IL6_JAK_STAT3_SIGNALING	inflam.hi vs. inflam.lo	2.7793	< 2e-16
HALLMARK_COMPLEMENT	inflam.mid vs inflam.lo	1.6548	< 2e-16
HALLMARK_COMPLEMENT	inflam.hi vs. inflam.lo	3.2662	< 2e-16
HALLMARK_TNFA_SIGNALING_VIA_NFKB	inflam.mid vs inflam.lo	1.9395	3.42e-11
HALLMARK_TNFA_SIGNALING_VIA_NFKB	inflam.hi vs. inflam.lo	4.4427	< 2e-16
Linear model were fitted to the pre-vaccination data using the hallmark inflammatory pathways
as dependent variables (summarized using the SLEA method) and the endotypes and immune cell
frequencies for B cells, T cells, NK cells and Monocytes (estimated using CIBERSORT) as independent
variables. Student t-test was used to test for difference in pathway activation between endotypes
(i.e., regression coefficient ≠ 0).
